# Supplementary material for: Identification and Expression Analysis of DFR Gene Family in Brassica napus L
Source: Plants (Basel). 2023 Jul 7;12(13):2583. doi: 10.3390/plants12132583 (PMC10346495; doi:10.3390/plants12132583)
Supplement: Supplementary file 1 [file plants-12-02583-s001.zip]

Archive with 1 entries (1 files):
- plants-2446300-Table S1.xlsx
