# Supplementary material for: Identification and Expression Analysis of DFR Gene Family in Brassica napus L
Source: Plants (Basel). 2023 Jul 7;12(13):2583. doi: 10.3390/plants12132583 (PMC10346495; doi:10.3390/plants12132583)
Supplement: Supplementary file 1 [file plants-12-02583-s001.zip › plants-2446300-Table S1.xlsx]

## Sheet: Sheet1
Arabidopsis and Brassica napus DFR genes
Gene ID	Gene Name
AT1G15950	AtDFR1
AT1G61720	AtDFR2
AT1G68540	AtDFR3
AT1G80820	AtDFR4
AT4G35420	AtDFR5
AT5G42800	AtDFR6
BnaA01g02000D	BnDFR1
BnaA01g36200D	BnDFR2
BnaA02g36250D	BnDFR3
BnaA03g60670D	BnDFR4
BnaA05g13490D	BnDFR5
BnaA06g10620D	BnDFR6
BnaA07g27190D	BnDFR7
BnaA07g35280D	BnDFR8
BnaA08g15000D	BnDFR9
BnaA09g15710D	BnDFR10
BnaA09g28520D	BnDFR11
BnaA09g28550D	BnDFR12
BnaA09g56490D	BnDFR13
BnaA10g19830D	BnDFR14
BnaC01g03140D	BnDFR15
BnaC01g29820D	BnDFR16
BnaC02g46610D	BnDFR17
BnaC03g62280D	BnDFR18
BnaC04g18950D	BnDFR19
BnaC05g12180D	BnDFR20
BnaC05g20660D	BnDFR21
BnaC05g20670D	BnDFR22
BnaC06g30130D	BnDFR23
BnaC06g40190D	BnDFR24
BnaC08g38580D	BnDFR25
BnaC09g17150D	BnDFR26
